# Supplementary material for: A genetic toolkit for tagging intronic MiMIC containing genes
Source: eLife. 2015 Jun 23;4:e08469. doi: 10.7554/eLife.08469 (PMC4499919; doi:10.7554/eLife.08469)
Supplement: Figure 1—source data 2. — Stocks #1 to 6 are stocks that contain the GFSTF construct (phase 0, 1, and 2) for tagging genes/proteins that map to chromosome II and III. Stocks # 7: FRT cassette maps to chromosome 2 and contains phase 0 construct; #8: FRT cassette maps to chromosome 2 and contains phase 1 construct; #9: FRT cassette maps to chromosome 2 and contains phase 2 construct; #10: FRT cassette maps to chromosome 3 and contains phase 0 construct; #11: FRT cassette maps to chromosome 3 and contains phase 1 construct; #12 FRT cassette maps to chromosome 3 and contains phase 2 construct. DOI: http://dx.doi.org/10.7554/eLife.08469.004 [file elife08469s002.xlsx]

## Sheet: Sheet1
line #	Genotype	Construct	Chromosome	Phase	Tested for RMCE
1	P{ry[+t7.2]=hsFLP}12, y[1] w[*] M{vas-int.B}ZH-2A; P{FRT-attB-ph0-GFSTF-attB (w+)-FRT}; Pri[1]/TM6B, Tb[1]	pW35-FRT-attB-SA-phase0-(GGS)4-EGFP-FlAsH-StrepII-TEVcs-3xFlag-(GGS)4-SD-attB-w+-FRT	I, II and III	0	yes
2	P{ry[+t7.2]=hsFLP}12, y[1] w[*] M{vas-int.B}ZH-2A; P{FRT-attB-ph1-GFSTF-attB (w+)-FRT}; Pri[1]/TM6B, Tb[1]	pW35-FRT-attB-SA-phase1-(GGS)4-EGFP-FlAsH-StrepII-TEVcs-3xFlag-(GGS)4-SD-attB-w+-FRT	I, II and III	1	yes
3	P{ry[+t7.2]=hsFLP}12, y[1] w[*] M{vas-int.B}ZH-2A; P{FRT-attB-ph2-GFSTF-attB (w+)-FRT}; Pri[1]/TM6B, Tb[1]	pW35-FRT-attB-SA-phase2-(GGS)4-EGFP-FlAsH-StrepII-TEVcs-3xFlag-(GGS)4-SD-attB-w+-FRT	I, II and III	2	yes
4	P{ry[+t7.2]=hsFLP}12, y[1] w[*] M{vas-int.B}ZH-2A; S[1]/CyO; P{FRT-attB-ph0-GFSTF-attB (w+)-FRT}	pW35-FRT-attB-SA-phase0-(GGS)4-EGFP-FlAsH-StrepII-TEVcs-3xFlag-(GGS)4-SD-attB-w+-FRT	I, II and III	0	yes
5	P{ry[+t7.2]=hsFLP}12, y[1] w[*] M{vas-int.B}ZH-2A; S[1]/CyO; P{FRT-attB-ph1-GFSTF-attB (w+)-FRT}	pW35-FRT-attB-SA-phase1-(GGS)4-EGFP-FlAsH-StrepII-TEVcs-3xFlag-(GGS)4-SD-attB-w+-FRT	I, II and III	1	yes
6	P{ry[+t7.2]=hsFLP}12, y[1] w[*] M{vas-int.B}ZH-2A; S[1]/CyO; P{FRT-attB-ph2-GFSTF-attB (w+)-FRT}	pW35-FRT-attB-SA-phase2-(GGS)4-EGFP-FlAsH-StrepII-TEVcs-3xFlag-(GGS)4-SD-attB-w+-FRT	I, II and III	2	yes
7	y[1] w[*]; P{FRT-attB-ph0-GFSTF-attB-(w+)-FRT}/P{FRT-attB-ph0-GFSTF-attB-(w+)-FRT}; +/+ #2	pW35-FRT-attB-SA-phase0-(GGS)4-EGFP-FlAsH-StrepII-TEVcs-3xFlag-(GGS)4-SD-attB-w+-FRT	II	0	no
8	y[1] w[*]; P{FRT-attB-ph1-GFSTF-attB-(w+)-FRT}/P{FRT-attB-ph1-GFSTF-attB-(w+)-FRT}; +/+ #2	pW35-FRT-attB-SA-phase1-(GGS)4-EGFP-FlAsH-StrepII-TEVcs-3xFlag-(GGS)4-SD-attB-w+-FRT	II	1	no
9	y[1] w[*]; P{FRT-attB-ph2-GFSTF-attB-(w+)-FRT}/P{FRT-attB-ph2-GFSTF-attB-(w+)-FRT}; +/+ #2	pW35-FRT-attB-SA-phase2-(GGS)4-EGFP-FlAsH-StrepII-TEVcs-3xFlag-(GGS)4-SD-attB-w+-FRT	II	2	no
10	y[1] w[*]; +/+; P{FRT-attB-ph0-GFSTF-attB-(w+)-FRT}/P{FRT-attB-ph0-GFSTF-attB-(w+)-FRT} #2	pW35-FRT-attB-SA-phase0-(GGS)4-EGFP-FlAsH-StrepII-TEVcs-3xFlag-(GGS)4-SD-attB-w+-FRT	III	0	no
11	y[1] w[*]; +/+; P{FRT-attB-ph1-GFSTF-attB-(w+)-FRT}/P{FRT-attB-ph1-GFSTF-attB-(w+)-FRT} #2	pW35-FRT-attB-SA-phase1-(GGS)4-EGFP-FlAsH-StrepII-TEVcs-3xFlag-(GGS)4-SD-attB-w+-FRT	III	1	no
12	y[1] w[*]; +/+; P{FRT-attB-ph2-GFSTF-attB-(w+)-FRT}/P{FRT-attB-ph2-GFSTF-attB-(w+)-FRT} #2	pW35-FRT-attB-SA-phase2-(GGS)4-EGFP-FlAsH-StrepII-TEVcs-3xFlag-(GGS)4-SD-attB-w+-FRT	III	2	no
